# Supplementary material for: On the length, weight and GC content of the human genome
Source: BMC Res Notes. 2019 Feb 27;12:106. doi: 10.1186/s13104-019-4137-z (PMC6391780; doi:10.1186/s13104-019-4137-z)
Supplement: Supplementary file 2 — Additional file 2: Table S1. Nucleotide counts in the 24 human chromosomes and estimation of uncertain bases, based on GRCh38.p10. Nucleotide counts for the 24 human chromosomes and estimation of uncertain bases necessary for the genome length and weight calculations and for the GC content analysis, based on the most recent human genome assembly, obtained as described in detail in Additional file 1: Additional Methods file. [file 13104_2019_4137_MOESM2_ESM.xls]

## Sheet: Sheet1
On the length, weight and GC content of the human genome. Allison Piovesan, Maria Chiara Pelleri, Francesca Antonaros, Pierluigi Strippoli, Maria Caracausi* and Lorenza Vitale
Additional file 2: Table S1. Nucleotide counts in the 24 human chromosomes and estimation of uncertain bases, based on GRCh38.p10.
Chromosome	Basepairs (bp)	Adenine (A)	Thymine (T)	W (A or T)	Guanine (G)	Cytosine (C)	S (G or C)	Uncertain bp	Uncertain ATW Estimation	Uncertain GCS Estimation
1	248956422	67070277	67244164	0	48111528	48055043	0	18475410	9.96767e+06	7.13666e+06
2	242193529	71791213	71987932	2	48450903	48318180	0	1645299	976738	657384
3	198295559	59689091	59833302	2	39344259	39233483	0	195422	117790	77439
4	190214555	58561236	58623430	0	36331025	36236976	0	461888	284553	176213
5	181538259	54699094	54955010	0	35879674	35731600	0	272881	164828	107643
6	170805979	51345477	51373025	0	33713330	33646690	0	727457	437475	286884
7	159345973	47058248	47215040	0	32378859	32317984	1	375841	222357	152597
8	145138636	43333530	43300646	0	29103787	29030173	0	370500	221154	148400
9	138394717	35736329	35783748	0	25170662	25099811	0	16604167	8.58076e+06	6.03129e+06
10	133797422	38875926	39027555	6	27719976	27639505	1	534453	311185	221133
11	135086622	39286730	39361954	0	27981801	27903257	0	552880	321892	228725
12	133275309	39370109	39492225	0	27182678	27092804	0	137493	81358	55993.1
13	114364328	30047611	30162717	0	18933605	18839192	0	16381203	8.62435e+06	5.41046e+06
14	107043718	26673415	26911943	0	18559033	18423758	0	16475569	8.24756e+06	5.69218e+06
15	101991189	24508669	24553812	0	17825903	17752941	0	17349864	8.34609e+06	6.05237e+06
16	90338345	22558319	22774906	0	18299976	18172742	0	8532402	4.2817e+06	3.44483e+06
17	83257441	22639499	22705261	1	18851500	18723944	1	337235	183669	152200
18	80373285	24050680	24182819	0	16061651	15794455	0	283680	170242	112437
19	58617616	15142293	15282753	0	14061132	13954580	0	176858	91796.9	84527.5
20	64444167	17867246	18066406	0	14094472	13916133	0	499910	278747	217285
21	46709983	11820664	11856330	0	8226381	8185244	0	6621364	3.35633e+06	2.32643e+06
22	50818468	10382214	10370725	1	9246186	9160652	0	11658690	4.76111e+06	4.22287e+06
X	156040895	46754807	46916701	1	30697741	30523780	1	1147864	689064	450356
Y	57227415	7886192	7956168	1	5286894	5285789	1	30812370	8.52984e+06	5.69254e+06
