# Supplementary material for: On the length, weight and GC content of the human genome
Source: BMC Res Notes. 2019 Feb 27;12:106. doi: 10.1186/s13104-019-4137-z (PMC6391780; doi:10.1186/s13104-019-4137-z)
Supplement: Supplementary file 3 — Additional file 3: Table S2. Nucleotide counts in the 24 human chromosomes and estimation of uncertain bases, based on GRCh37.p13. Nucleotide counts for the 24 human chromosomes and estimation of uncertain bases necessary for the genome length and weight calculations and for the GC content analysis, based on the previous human genome assembly, obtained as described in detail in Additional file 1: Additional Methods file. [file 13104_2019_4137_MOESM3_ESM.xls]

## Sheet: Sheet1
On the length, weight and GC content of the human genome. Allison Piovesan, Maria Chiara Pelleri, Francesca Antonaros, Pierluigi Strippoli, Maria Caracausi* and Lorenza Vitale
Additional file 3: Table S2. Nucleotide counts in the 24 human chromosomes and estimation of uncertain bases, based on GRCh37.p13.
Chromosome	Basepairs (bp)	Adenine (A)	Thymine (T)	W (A or T)	Guanine (G)	Cytosine (C)	S (G or C)	Uncertain bp	Uncertain ATW Estimation	Uncertain GCS Estimation
1	249250621	65570891	65668756	0	47016562	47024412	0	23970000	1.3964e+07	1.0006e+07
2	243199373	71102632	71239379	0	47947042	47915465	0	4994855	2.98474e+06	2.01012e+06
3	198022430	58713343	58760485	0	38670110	38653197	0	3225295	1.94504e+06	1.28026e+06
4	191154276	57932980	57952068	0	35890822	35885806	0	3492600	2.15675e+06	1.33585e+06
5	180915260	53672554	53804137	0	35129186	35089383	0	3220000	1.94758e+06	1.27242e+06
6	171115067	50554433	50533923	0	33163423	33143287	0	3720001	2.24647e+06	1.47353e+06
7	159138663	45997757	46047257	0	31636979	31671670	0	3785000	2.24256e+06	1.54244e+06
8	146364022	42767293	42715025	0	28702621	28703983	0	3475100	2.07895e+06	1.39615e+06
9	141213431	35260078	35243882	0	24813259	24826212	0	21070000	1.23645e+07	8.70546e+06
10	135534747	38330752	38376915	0	27298423	27308648	0	4220009	2.46512e+06	1.75489e+06
11	135006516	38307244	38317436	0	27268038	27236798	0	3877000	2.2655e+06	1.6115e+06
12	133851895	38604831	38624517	0	26617050	26634995	0	3370502	1.99493e+06	1.37557e+06
13	115169878	29336945	29425459	0	18414776	18412698	0	19580000	1.20365e+07	7.5435e+06
14	107349540	25992966	26197495	0	18071947	18027132	0	19060000	1.12669e+07	7.79309e+06
15	102531392	23620876	23597921	0	17228387	17247582	0	20836626	1.20434e+07	8.79325e+06
16	90354753	21724083	21828642	0	17701988	17630040	0	11470000	6.33265e+06	5.13735e+06
17	81195210	21159933	21206981	0	17700340	17727956	0	3400000	1.85162e+06	1.54838e+06
18	78077248	22465380	22489493	0	14863671	14838685	0	3420019	2.05937e+06	1.36065e+06
19	59128983	14390632	14428951	0	13511145	13478255	0	3320000	1.71444e+06	1.60556e+06
20	63025520	16523053	16725227	0	13149412	13107828	0	3520000	1.96677e+06	1.55323e+06
21	48129895	10422924	10348785	0	7174721	7160212	0	13023253	7.70553e+06	5.31772e+06
22	51304566	9094775	9054551	0	8369235	8375984	0	16410021	8.53517e+06	7.87485e+06
X	155270560	45648952	45772424	0	29865831	29813353	0	4170000	2.523e+06	1.647e+06
Y	59373566	7667625	7733482	0	5153288	5099171	0	33720000	2.02438e+07	1.34762e+07
