# Supplementary material for: On the length, weight and GC content of the human genome
Source: BMC Res Notes. 2019 Feb 27;12:106. doi: 10.1186/s13104-019-4137-z (PMC6391780; doi:10.1186/s13104-019-4137-z)
Supplement: Supplementary file 6 — Additional file 6: Table S5. Genomic, mRNA and transcriptomic GC contents per chromosome in human Down Syndrome (DS) acute megakaryoblastic leukemia (AMKL) blasts and euploid megakaryoblasts (MK) conditions. Genomic, mRNA and transcriptomic GC contents per chromosome in human Down Syndrome (DS) acute megakaryoblastic leukemia (AMKL) blasts and euploid megakaryoblasts (MK) conditions obtained as described in detail in Additional file 1: Additional Methods file. [file 13104_2019_4137_MOESM6_ESM.xls]

## Sheet: Sheet1
On the length, weight and GC content of the human genome. Allison Piovesan, Maria Chiara Pelleri, Francesca Antonaros, Pierluigi Strippoli, Maria Caracausi* and Lorenza Vitale
Additional file 6: Table S5. Genomic, mRNA and transcriptomic GC contents per chromosome in human Down Syndrome (DS) acute megakaryoblastic leukemia (AMKL) blasts
and euploid megakaryoblasts (MK) conditions.
Genomic GC%: percentage of G (guanine), C (cytosine) and S (G or C); mRNA GC%: percentage of G and C in the analysed messenger RNA set having an expression value together with
mRNA sequences available (see Methods section for details); transcriptomic GC%: percentage of G and C in the sum of each mRNA GC count multiplied by its mean expression value for
each biological condition; ∆GC%(mRNA-Genomic): difference between mRNA and genomic GC%; ∆GC%(Transcriptomic-mRNA): difference between transcriptomic and mRNA GC%.
Italics: minimum and maximum values.
Chromosome	Genomic GC%	mRNA GC%	∆GC%(mRNA-Genomic)	DS-AMKL Transcriptomic GC%	MK Transcriptomic GC%	DS-AMKL ∆GC%(Transcriptomic- mRNA)	MK ∆GC%(Transcriptomic- mRNA)
1	41.72	50.1	8.38	47.34	48.21	-2.76	-1.89
2	40.23	47.9	7.67	45.49	44.98	-2.41	-2.92
3	39.67	47.59	7.92	46.23	47.47	-1.36	-0.12
4	38.24	44.38	6.14	43.56	44.28	-0.82	-0.1
5	39.51	46.84	7.33	45.16	44.74	-1.68	-2.1
6	39.61	48.58	8.97	47.39	46.86	-1.19	-1.72
7	40.7	49.44	8.74	48.23	48.3	-1.21	-1.14
8	40.16	47.74	7.58	45.77	48.08	-1.97	0.34
9	41.28	51.17	9.89	48.82	49.37	-2.35	-1.8
10	41.54	48.44	6.9	46.44	47.09	-2	-1.35
11	41.54	51.9	10.36	49.89	50.31	-2.01	-1.59
12	40.77	48.48	7.71	48.21	48.26	-0.27	-0.22
13	38.55	44.8	6.25	43.37	44.31	-1.43	-0.49
14	40.83	49.39	8.56	46.67	46.77	-2.72	-2.62
15	42.03	49.54	7.51	47.67	48.89	-1.87	-0.65
16	44.58	55.6	11.02	53.8	57.25	-1.8	1.65
17	45.32	54.02	8.7	51.81	52.91	-2.21	-1.11
18	39.78	45.48	5.7	43.21	43.58	-2.27	-1.9
19	47.94	56.74	8.8	56.26	59.02	-0.48	2.28
20	43.8	53.17	9.37	51.32	51.73	-1.85	-1.44
21	40.94	49.73	8.79	47.67	47.14	-2.06	-2.59
22	47	56.33	9.33	54.64	56.58	-1.69	0.25
X	39.53	47.95	8.42	47.49	48.28	-0.46	0.33
Y	40.03	44.25	4.22	43.66	42.65	-0.59	-1.6

## Sheet: Sheet2
4.22
5.7
6.14
6.25
6.9
7.33
7.51
7.58
7.67
7.71
7.92
8.38
8.42
8.56
8.7
8.74
8.79
8.8
8.97
9.33
9.37
9.89
10.36
11.02
